# Supplementary material for: Fungal-specific IgG responses in allergic conjunctivitis: comparison with IgE and immunological implications
Source: PeerJ. 2026 Jan 8;14:e20625. doi: 10.7717/peerj.20625 (PMC12790789; doi:10.7717/peerj.20625)
Supplement: Supplemental Information 1 [file peerj-14-20625-s001.xls]

## Sheet: data
Tear	Parpebral Conjunctiva					Bulbar Conjunctiva		Limbus		Cornea	IgG				IgE				SPT
	Hyperemia0-3	Edema(0-3)	Follicles(0-3)	Papillae(0-3)	Giant Papillae(0-3)	Hyperemia（0-3)	Edema(0-3)	Trantas dot(0-3)	Limbal edema(0-3)	Epithelial damage 0-3	Alternaria	Aspergillus	Cladosporium	Penicillium	Alternaria	Aspergillus	Cladosporium	Penicillium	Alternaria	Aspergillus	Cladosporium	Penicillium
Allergic
2	3	2	2	2	1	2	3	1	0	0	3	4	4	3	2	2	1	1	13	10	13	9
1	2	2	1	1	0	2	1	0	0	0	1	2	2	0	0	1	0	0	6	7	7	2
2	2	3	2	0	0	0	0	0	0	0	0	1	1	1	0	0	0	0	3	6	5	5
1	1	1	1	0	0	1	0	0	0	0	0	0	0	0	0	0	0	0	2	2	2	2
2	2	2	2	1	0	2	1	0	0	0	0	0	0	0	0	0	0	0	3	1	3	2
2	3	2	1	1	0	2	2	0	0	0	0	0	0	0	0	0	0	0	2	1	2	1
2	2	1	1	1	0	2	2	0	0	0	0	0	3	0	0	0	0	0	3	2	10	2
2	3	2	2	2	0	2	3	0	0	0	0	1	2	1	0	1	2	0	2	6	7	6
1	2	1	1	1	0	2	2	0	0	0	0	0	2	1	0	0	0	0	4	2	6	5
2	3	3	2	1	0	3	2	0	0	1	1	2	3	3	2	1	1	2	8	7	8	10
1	2	1	1	1	0	1	1	0	0	0	0	0	0	0	0	0	0	0	2	1	2	1
2	3	2	2	3	2	3	2	1	1	0	0	0	0	0	1	0	0	0	3	1	2	1
2	2	2	1	1	0	2	2	1	0	0	0	0	0	0	0	0	0	0	2	2	2	1
2	3	2	2	2	1	3	2	0	0	0	0	0	0	0	0	0	0	0	1	2	2	2
2	3	2	2	2	0	3	2	1	0	0	0	1	2	2	0	2	1	1	2	4	6	7
2	2	2	3	2	0	3	3	3	2	0	0	0	2	0	0	0	1	0	1	2	7	2
2	3	2	2	2	0	2	2	1	1	0	0	0	2	0	0	0	0	0	2	2	7	2
2	2	1	1	1	0	2	2	0	0	0	0	0	2	2	0	0	0	1	4	2	5	8
2	3	3	3	2	1	3	3	2	2	0	0	0	0	0	0	0	0	0	2	1	2	2
2	3	3	2	2	2	3	3	2	2	0	0	0	2	3	0	0	2	2	2	2	7	12
2	3	2	1	3	0	2	3	2	3	0	0	0	0	0	0	0	0	0	2	2	2	2
1	3	3	2	2	0	3	3	1	0	2	1	3	2	2	0	0	0	1	7	10	7	9
2	3	2	1	2	0	3	2	0	0	0	0	0	1	0	0	0	1	0	3	2	6	2
2	3	2	2	2	0	3	2	1	1	0	1	1	2	2	0	1	2	1	6	5	7	8
2	2	1	1	1	0	2	1	0	0	0	0	0	0	2	0	0	0	2	2	2	2	7
1	2	1	1	1	0	1	0	0	0	0	0	0	0	0	0	0	0	0	2	4	2	1
2	2	2	1	1	0	2	1	0	0	0	0	0	0	0	0	0	0	0	3	3	2	1
1	2	1	1	0	0	2	0	0	0	0	0	0	1	0	0	0	1	0	2	2	4	2
1	2	1	0	1	0	1	1	0	0	0	0	0	0	0	0	0	0	0	2	3	1	1
1	2	1	1	1	0	1	0	0	0	0	0	1	2	0	0	1	2	0	3	5	6	2
2	3	3	3	2	0	3	2	1	1	1	2	4	3	2	1	2	0	1	9	12	8	7
2	3	2	3	2	0	3	3	0	0	0	1	2	3	0	0	1	2	0	6	6	9	2
2	3	3	3	2	0	3	2	1	0	1	1	2	3	0	0	0	1	0	7	7	9	2
1	2	2	2	2	0	3	2	0	0	0	2	2	3	0	1	1	2	0	9	7	7	2
2	1	1	1	1	0	1	1	0	0	0	0	1	0	0	0	0	0	0	3	5	2	2
1	2	1	1	1	0	2	1	0	0	0	0	0	0	0	0	0	0	0	1	1	1	1
1	1	1	0	0	0	0	0	0	0	0	0	1	0	0	0	0	0	0	3	7	2	2
1	2	1	0	0	0	0	0	0	0	0	0	0	1	0	0	0	1	0	2	2	5	2
1	2	1	3	1	0	3	2	0	0	0	0	1	1	0	0	1	1	0	3	5	4	2
2	1	1	1	1	0	1	1	0	0	0	0	0	0	0	0	0	0	0	2	1	2	1
Control
0	0	0	0	0	0	0	0	0	0	0	0	0	0	0	0	0	0	0	2	2	2	1
0	0	0	0	0	0	0	0	0	0	0	0	0	0	0	0	0	0	0	1	2	1	2
0	0	0	0	0	0	0	0	0	0	0	0	1	0	0	0	0	0	0	2	5	2	1
1	0	0	0	0	0	0	0	0	0	0	0	0	0	0	0	0	0	0	2	1	1	2
0	0	0	0	0	0	0	0	0	0	0	0	0	0	0	0	0	0	0	2	2	2	2
0	0	0	0	0	0	0	0	0	0	0	1	1	0	0	1	1	0	0	6	5	2	1
0	0	0	0	0	0	0	0	0	0	0	0	0	0	0	0	0	0	0	2	2	2	2
0	0	0	0	0	0	0	0	0	0	0	0	0	0	0	0	0	0	0	3	2	2	3
0	0	0	0	0	0	0	0	0	0	0	0	0	0	0	0	0	0	0	2	1	2	2
0	0	0	0	0	0	0	0	0	0	0	0	0	0	0	0	1	1	0	2	4	4	1
0	0	0	0	0	0	0	0	0	0	0	0	0	0	0	0	0	0	0	1	2	2	3
0	0	0	0	0	0	0	0	0	0	0	0	0	0	0	0	0	0	0	3	2	3	2
0	0	0	0	0	0	0	0	0	0	0	0	0	0	0	0	0	0	0	3	3	3	1
0	0	0	0	0	0	0	0	0	0	0	1	0	1	1	1	0	0	1	5	2	6	6
0	0	0	0	0	0	0	0	0	0	0	0	0	0	0	0	0	0	0	2	3	2	2
0	0	0	0	0	0	0	0	0	0	0	0	0	0	0	0	0	0	0	2	2	2	1
0	0	0	0	0	0	0	0	0	0	0	0	0	0	0	0	0	0	0	2	2	2	2
0	0	0	0	0	0	0	0	0	0	0	0	0	0	0	0	0	0	0	2	2	3	2
0	0	0	0	0	0	0	0	0	0	0	0	0	0	0	0	0	0	0	2	2	2	2
0	0	0	0	0	0	0	0	0	0	0	0	0	0	0	0	0	0	0	2	2	2	1
