# Supplementary material for: Fungal-specific IgG responses in allergic conjunctivitis: comparison with IgE and immunological implications
Source: PeerJ. 2026 Jan 8;14:e20625. doi: 10.7717/peerj.20625 (PMC12790789; doi:10.7717/peerj.20625)
Supplement: Supplemental Information 6 [file peerj-14-20625-s006.xls]

## Sheet: codebook
	Tear	Parpebral Conjunctiva					Bulbar Conjunctiva		Limbus		Cornea	IgG				IgE				SPT
		Hyperemia0-3	Edema(0-3)	Follicles(0-3)	Papillae(0-3)	Giant Papillae(0-3)	Hyperemia（0-3)	Edema(0-3)	Trantas dot(0-3)	Limbal edema(0-3)	Epithelial damage 0-3	Alternaria	Aspergillus	Cladosporium	Penicillium	Alternaria	Aspergillus	Cladosporium	Penicillium	Alternaria	Aspergillus	Cladosporium	Penicillium
Score (codebook to convert numbers)	Score 0,1,2	severity: 0 = normal, 1+ = mild, 2+ = moderate, and 3+ = severe.	severity: 0 = normal, 1+ = mild, 2+ = moderate, and 3+ = severe.	severity: 0 = normal, 1+ = mild, 2+ = moderate, and 3+ = severe.	severity: 0 = normal, 1+ = mild, 2+ = moderate, and 3+ = severe.	severity: 0 = normal, 1+ = mild, 2+ = moderate, and 3+ = severe.	severity: 0 = normal, 1+ = mild, 2+ = moderate, and 3+ = severe.	severity: 0 = normal, 1+ = mild, 2+ = moderate, and 3+ = severe.	severity: 0 = normal, 1+ = mild, 2+ = moderate, and 3+ = severe.	severity: 0 = normal, 1+ = mild, 2+ = moderate, and 3+ = severe.	severity: 0 = normal, 1+ = mild, 2+ = moderate, and 3+ = severe.	Score 0－6	Score 0－6	Score 0－6	Score 0－6	Score 0－6	Score 0－6	Score 0－6	Score 0－6	mm	mm	mm
	Allergic
1	2	3	2	2	2	1	2	3	1	0	0	3	4	4	3	2	2	1	1	13	10	13	9
2	1	2	2	1	1	0	2	1	0	0	0	1	2	2	0	0	1	0	0	6	7	7	2
3	2	2	3	2	0	0	0	0	0	0	0	0	1	1	1	0	0	0	0	3	6	5	5
4	1	1	1	1	0	0	1	0	0	0	0	0	0	0	0	0	0	0	0	2	2	2	2
5	2	2	2	2	1	0	2	1	0	0	0	0	0	0	0	0	0	0	0	3	1	3	2
6	2	3	2	1	1	0	2	2	0	0	0	0	0	0	0	0	0	0	0	2	1	2	1
7	2	2	1	1	1	0	2	2	0	0	0	0	0	3	0	0	0	0	0	3	2	10	2
8	2	3	2	2	2	0	2	3	0	0	0	0	1	2	1	0	1	2	0	2	6	7	6
9	1	2	1	1	1	0	2	2	0	0	0	0	0	2	1	0	0	0	0	4	2	6	5
10	2	3	3	2	1	0	3	2	0	0	1	1	2	3	3	2	1	1	2	8	7	8	10
11	1	2	1	1	1	0	1	1	0	0	0	0	0	0	0	0	0	0	0	2	1	2	1
12	2	3	2	2	3	2	3	2	1	1	0	0	0	0	0	1	0	0	0	3	1	2	1
13	2	2	2	1	1	0	2	2	1	0	0	0	0	0	0	0	0	0	0	2	2	2	1
14	2	3	2	2	2	1	3	2	0	0	0	0	0	0	0	0	0	0	0	1	2	2	2
15	2	3	2	2	2	0	3	2	1	0	0	0	1	2	2	0	2	1	1	2	4	6	7
16	2	2	2	3	2	0	3	3	3	2	0	0	0	2	0	0	0	1	0	1	2	7	2
17	2	3	2	2	2	0	2	2	1	1	0	0	0	2	0	0	0	0	0	2	2	7	2
18	2	2	1	1	1	0	2	2	0	0	0	0	0	2	2	0	0	0	1	4	2	5	8
19	2	3	3	3	2	1	3	3	2	2	0	0	0	0	0	0	0	0	0	2	1	2	2
20	2	3	3	2	2	2	3	3	2	2	0	0	0	2	3	0	0	2	2	2	2	7	12
21	2	3	2	1	3	0	2	3	2	3	0	0	0	0	0	0	0	0	0	2	2	2	2
22	1	3	3	2	2	0	3	3	1	0	2	1	3	2	2	0	0	0	1	7	10	7	9
23	2	3	2	1	2	0	3	2	0	0	0	0	0	1	0	0	0	1	0	3	2	6	2
24	2	3	2	2	2	0	3	2	1	1	0	1	1	2	2	0	1	2	1	6	5	7	8
25	2	2	1	1	1	0	2	1	0	0	0	0	0	0	2	0	0	0	2	2	2	2	7
26	1	2	1	1	1	0	1	0	0	0	0	0	0	0	0	0	0	0	0	2	4	2	1
27	2	2	2	1	1	0	2	1	0	0	0	0	0	0	0	0	0	0	0	3	3	2	1
28	1	2	1	1	0	0	2	0	0	0	0	0	0	1	0	0	0	1	0	2	2	4	2
29	1	2	1	0	1	0	1	1	0	0	0	0	0	0	0	0	0	0	0	2	3	1	1
30	1	2	1	1	1	0	1	0	0	0	0	0	1	2	0	0	1	2	0	3	5	6	2
31	2	3	3	3	2	0	3	2	1	1	1	2	4	3	2	1	2	0	1	9	12	8	7
32	2	3	2	3	2	0	3	3	0	0	0	1	2	3	0	0	1	2	0	6	6	9	2
33	2	3	3	3	2	0	3	2	1	0	1	1	2	3	0	0	0	1	0	7	7	9	2
34	1	2	2	2	2	0	3	2	0	0	0	2	2	3	0	1	1	2	0	9	7	7	2
35	2	1	1	1	1	0	1	1	0	0	0	0	1	0	0	0	0	0	0	3	5	2	2
36	1	2	1	1	1	0	2	1	0	0	0	0	0	0	0	0	0	0	0	1	1	1	1
37	1	1	1	0	0	0	0	0	0	0	0	0	1	0	0	0	0	0	0	3	7	2	2
38	1	2	1	0	0	0	0	0	0	0	0	0	0	1	0	0	0	1	0	2	2	5	2
39	1	2	1	3	1	0	3	2	0	0	0	0	1	1	0	0	1	1	0	3	5	4	2
40	2	1	1	1	1	0	1	1	0	0	0	0	0	0	0	0	0	0	0	2	1	2	1
	Control
1	0	0	0	0	0	0	0	0	0	0	0	0	0	0	0	0	0	0	0	2	2	2	1
2	0	0	0	0	0	0	0	0	0	0	0	0	0	0	0	0	0	0	0	1	2	1	2
3	0	0	0	0	0	0	0	0	0	0	0	0	1	0	0	0	0	0	0	2	5	2	1
4	1	0	0	0	0	0	0	0	0	0	0	0	0	0	0	0	0	0	0	2	1	1	2
5	0	0	0	0	0	0	0	0	0	0	0	0	0	0	0	0	0	0	0	2	2	2	2
6	0	0	0	0	0	0	0	0	0	0	0	1	1	0	0	1	1	0	0	6	5	2	1
7	0	0	0	0	0	0	0	0	0	0	0	0	0	0	0	0	0	0	0	2	2	2	2
8	0	0	0	0	0	0	0	0	0	0	0	0	0	0	0	0	0	0	0	3	2	2	3
9	0	0	0	0	0	0	0	0	0	0	0	0	0	0	0	0	0	0	0	2	1	2	2
10	0	0	0	0	0	0	0	0	0	0	0	0	0	0	0	0	1	1	0	2	4	4	1
11	0	0	0	0	0	0	0	0	0	0	0	0	0	0	0	0	0	0	0	1	2	2	3
12	0	0	0	0	0	0	0	0	0	0	0	0	0	0	0	0	0	0	0	3	2	3	2
13	0	0	0	0	0	0	0	0	0	0	0	0	0	0	0	0	0	0	0	3	3	3	1
14	0	0	0	0	0	0	0	0	0	0	0	1	0	1	1	1	0	0	1	5	2	6	6
15	0	0	0	0	0	0	0	0	0	0	0	0	0	0	0	0	0	0	0	2	3	2	2
16	0	0	0	0	0	0	0	0	0	0	0	0	0	0	0	0	0	0	0	2	2	2	1
17	0	0	0	0	0	0	0	0	0	0	0	0	0	0	0	0	0	0	0	2	2	2	2
18	0	0	0	0	0	0	0	0	0	0	0	0	0	0	0	0	0	0	0	2	2	3	2
19	0	0	0	0	0	0	0	0	0	0	0	0	0	0	0	0	0	0	0	2	2	2	2
20	0	0	0	0	0	0	0	0	0	0	0	0	0	0	0	0	0	0	0	2	2	2	1
